# Supplementary material for: Sentiment analysis of classical Chinese literature: An unsupervised deep learning model with BERT and graph attention networks
Source: PLoS One. 2025 Sep 23;20(9):e0330919. doi: 10.1371/journal.pone.0330919 (PMC12456827; doi:10.1371/journal.pone.0330919)
Supplement: S2 Module-Wise Code Files — (ZIP) [file pone.0330919.s002.zip]

Archive with 11 entries (11 files):
- S2 Module-Wise Code Files/bert_encoder.py
- S2 Module-Wise Code Files/build_graph.py
- S2 Module-Wise Code Files/clustering_and_evaluation.py
- S2 Module-Wise Code Files/enrich_embeddings.py
- S2 Module-Wise Code Files/gat_module.py
- S2 Module-Wise Code Files/gat_pipeline.py
- S2 Module-Wise Code Files/helpers.py
- S2 Module-Wise Code Files/metrics.py
- S2 Module-Wise Code Files/preprocess.py
- S2 Module-Wise Code Files/Read Me.txt
- S2 Module-Wise Code Files/run_pipeline.py
