# Supplementary material for: Sentiment analysis of classical Chinese literature: An unsupervised deep learning model with BERT and graph attention networks
Source: PLoS One. 2025 Sep 23;20(9):e0330919. doi: 10.1371/journal.pone.0330919 (PMC12456827; doi:10.1371/journal.pone.0330919)
Supplement: S2 Module-Wise Code Files — (ZIP) [file pone.0330919.s002.zip › S2 Module-Wise Code Files/bert_encoder.py]

import os
import json
import torch
from transformers import BertModel, BertTokenizer

# Load BERT-base-Chinese model and tokenizer
tokenizer = BertTokenizer.from_pretrained('bert-base-chinese')
model = BertModel.from_pretrained('bert-base-chinese')
model.eval()  # Set model to evaluation mode

def load_tokenized_inputs(filepath):
    with open(filepath, 'r', encoding='utf-8') as f:
        data = json.load(f)
    return data['inputs']

def extract_embeddings(tokenized_inputs):
    embeddings = []
    with torch.no_grad():
        for input_ids in tokenized_inputs:
            input_tensor = torch.tensor([input_ids])
            outputs = model(input_tensor)
            cls_embedding = outputs.last_hidden_state[0][0]  # [CLS] token embedding
            embeddings.append(cls_embedding.numpy().tolist())
    return embeddings

def save_embeddings(embeddings, output_path):
    with open(output_path, 'w', encoding='utf-8') as f:
        json.dump({"embeddings": embeddings}, f, ensure_ascii=False, indent=2)

if __name__ == "__main__":
    input_path = "../outputs/tokenized_inputs.json"
    output_path = "../outputs/bert_embeddings.json"

    if not os.path.exists("../outputs"):
        os.makedirs("../outputs")

    tokenized_inputs = load_tokenized_inputs(input_path)
    embeddings = extract_embeddings(tokenized_inputs)
    save_embeddings(embeddings, output_path)

    print(f"BERT embeddings saved to: {output_path}")
