# Supplementary material for: Sentiment analysis of classical Chinese literature: An unsupervised deep learning model with BERT and graph attention networks
Source: PLoS One. 2025 Sep 23;20(9):e0330919. doi: 10.1371/journal.pone.0330919 (PMC12456827; doi:10.1371/journal.pone.0330919)
Supplement: S2 Module-Wise Code Files — (ZIP) [file pone.0330919.s002.zip › S2 Module-Wise Code Files/build_graph.py]

import os
import json
import numpy as np
import networkx as nx
from sklearn.metrics.pairwise import cosine_similarity
from itertools import combinations

def build_graph(enriched_embeddings, co_occurrence_window=2, similarity_threshold=0.85):
    G = nx.Graph()

    # Add nodes
    for idx, emb in enumerate(enriched_embeddings):
        G.add_node(idx, feature=emb)

    # Co-occurrence-based edges
    for i, j in combinations(range(len(enriched_embeddings)), 2):
        if abs(i - j) <= co_occurrence_window:
            G.add_edge(i, j, weight=1.0)

    # Cosine similarity edges
    vectors = np.array(enriched_embeddings)
    cos_sim_matrix = cosine_similarity(vectors)

    for i in range(len(enriched_embeddings)):
        for j in range(i + 1, len(enriched_embeddings)):
            sim = cos_sim_matrix[i][j]
            if sim >= similarity_threshold:
                if not G.has_edge(i, j):
                    G.add_edge(i, j, weight=sim)

    return G

def save_graph(graph, output_path):
    data = nx.readwrite.json_graph.node_link_data(graph)
    with open(output_path, 'w', encoding='utf-8') as f:
        json.dump(data, f, ensure_ascii=False, indent=2)

if __name__ == "__main__":
    input_path = "../outputs/enriched_embeddings.json"
    output_path = "../outputs/graph.json"

    if not os.path.exists("../outputs"):
        os.makedirs("../outputs")

    with open(input_path, 'r', encoding='utf-8') as f:
        data = json.load(f)
        enriched_embeddings = data["enriched_embeddings"]

    graph = build_graph(enriched_embeddings)
    save_graph(graph, output_path)

    print(f"Graph with nodes and edges saved to: {output_path}")
