# Supplementary material for: Sentiment analysis of classical Chinese literature: An unsupervised deep learning model with BERT and graph attention networks
Source: PLoS One. 2025 Sep 23;20(9):e0330919. doi: 10.1371/journal.pone.0330919 (PMC12456827; doi:10.1371/journal.pone.0330919)
Supplement: S2 Module-Wise Code Files — (ZIP) [file pone.0330919.s002.zip › S2 Module-Wise Code Files/clustering_and_evaluation.py]

import os
import json
import numpy as np
from sklearn.cluster import KMeans
from sklearn.metrics import accuracy_score, precision_score, recall_score, f1_score

# Load GAT-updated features
def load_embeddings(path):
    with open(path, 'r', encoding='utf-8') as f:
        data = json.load(f)
    return np.array(data['gat_updated_features'])

# Load true sentiment labels (if available, for evaluation)
def load_true_labels(path):
    with open(path, 'r', encoding='utf-8') as f:
        return json.load(f)['true_labels']

# Map clusters to sentiment labels
def assign_sentiment_labels(clusters, kmeans_centroids):
    # Example: Use centroid position to define sentiment: min -> negative, max -> positive, mid -> neutral
    avg_scores = np.mean(kmeans_centroids, axis=1)
    sentiment_order = np.argsort(avg_scores)
    mapping = {}
    mapping[sentiment_order[0]] = 'negative'
    mapping[sentiment_order[1]] = 'neutral'
    mapping[sentiment_order[2]] = 'positive'
    return [mapping[c] for c in clusters]

# Evaluate using metrics
def evaluate(predicted, true_labels):
    acc = accuracy_score(true_labels, predicted)
    prec = precision_score(true_labels, predicted, average='macro')
    rec = recall_score(true_labels, predicted, average='macro')
    f1 = f1_score(true_labels, predicted, average='macro')
    return {
        "Accuracy": acc,
        "Precision": prec,
        "Recall": rec,
        "F1-score": f1
    }

if __name__ == "__main__":
    embeddings_path = "../outputs/gat_updated_embeddings.json"
    true_labels_path = "../outputs/true_labels.json"  # Must match same order as embeddings

    embeddings = load_embeddings(embeddings_path)

    # Perform clustering
    kmeans = KMeans(n_clusters=3, random_state=42)
    clusters = kmeans.fit_predict(embeddings)

    # Assign sentiment labels
    predicted_labels = assign_sentiment_labels(clusters, kmeans.cluster_centers_)

    # Load true labels (only for evaluation)
    true_labels = load_true_labels(true_labels_path)

    # Evaluate performance
    metrics = evaluate(predicted_labels, true_labels)

    # Save results
    os.makedirs("../outputs", exist_ok=True)
    with open("../outputs/cluster_assignments.json", "w", encoding="utf-8") as f:
        json.dump({"predicted_labels": predicted_labels}, f, ensure_ascii=False, indent=2)

    with open("../outputs/evaluation_metrics.json", "w", encoding="utf-8") as f:
        json.dump(metrics, f, ensure_ascii=False, indent=2)

    print("Evaluation complete. Metrics:")
    for k, v in metrics.items():
        print(f"{k}: {v:.4f}")
