# Supplementary material for: Sentiment analysis of classical Chinese literature: An unsupervised deep learning model with BERT and graph attention networks
Source: PLoS One. 2025 Sep 23;20(9):e0330919. doi: 10.1371/journal.pone.0330919 (PMC12456827; doi:10.1371/journal.pone.0330919)
Supplement: S2 Module-Wise Code Files — (ZIP) [file pone.0330919.s002.zip › S2 Module-Wise Code Files/enrich_embeddings.py]

import os
import json
import numpy as np

# Load NTUSD sentiment lexicon
def load_sentiment_lexicon(lexicon_path):
    sentiment_dict = {}
    with open(lexicon_path, 'r', encoding='utf-8') as f:
        for line in f:
            word, score = line.strip().split(',')
            sentiment_dict[word] = float(score)
    return sentiment_dict

# Enrich BERT embeddings by concatenating normalized sentiment scores
def enrich_with_sentiment(embeddings, tokenized_inputs, sentiment_dict, tokenizer):
    enriched_embeddings = []
    for emb, tokens in zip(embeddings, tokenized_inputs):
        sentiment_scores = []
        decoded_tokens = tokenizer.convert_ids_to_tokens(tokens)
        for token in decoded_tokens:
            score = sentiment_dict.get(token, 0.0)
            sentiment_scores.append(score)
        mean_score = np.mean(sentiment_scores)
        enriched_vector = emb + [mean_score]  # Concatenate sentiment feature
        enriched_embeddings.append(enriched_vector)
    return enriched_embeddings

if __name__ == "__main__":
    from transformers import BertTokenizer
    tokenizer = BertTokenizer.from_pretrained('bert-base-chinese')

    input_embeddings_path = "../outputs/bert_embeddings.json"
    tokenized_input_path = "../outputs/tokenized_inputs.json"
    sentiment_lexicon_path = "../data/ntusd_lexicon.csv"  # Example format: word,score
    output_path = "../outputs/enriched_embeddings.json"

    # Load data
    with open(input_embeddings_path, 'r', encoding='utf-8') as f:
        bert_data = json.load(f)["embeddings"]

    with open(tokenized_input_path, 'r', encoding='utf-8') as f:
        tokenized_data = json.load(f)["inputs"]

    sentiment_dict = load_sentiment_lexicon(sentiment_lexicon_path)

    enriched_embeddings = enrich_with_sentiment(bert_data, tokenized_data, sentiment_dict, tokenizer)

    # Save output
    with open(output_path, 'w', encoding='utf-8') as f:
        json.dump({"enriched_embeddings": enriched_embeddings}, f, ensure_ascii=False, indent=2)

    print(f"Sentiment-enriched embeddings saved to: {output_path}")
