# Supplementary material for: Sentiment analysis of classical Chinese literature: An unsupervised deep learning model with BERT and graph attention networks
Source: PLoS One. 2025 Sep 23;20(9):e0330919. doi: 10.1371/journal.pone.0330919 (PMC12456827; doi:10.1371/journal.pone.0330919)
Supplement: S2 Module-Wise Code Files — (ZIP) [file pone.0330919.s002.zip › S2 Module-Wise Code Files/gat_module.py]

import torch
import torch.nn.functional as F
from torch_geometric.data import Data
from torch_geometric.nn import GATConv
import json
import networkx as nx
from networkx.readwrite import json_graph
import numpy as np
import os

class GAT(torch.nn.Module):
    def __init__(self, in_channels, hidden_channels, out_channels, heads=1):
        super(GAT, self).__init__()
        self.gat1 = GATConv(in_channels, hidden_channels, heads=heads, dropout=0.3)
        self.gat2 = GATConv(hidden_channels * heads, out_channels, heads=1, concat=False, dropout=0.3)

    def forward(self, x, edge_index):
        x = self.gat1(x, edge_index)
        x = F.elu(x)
        x = self.gat2(x, edge_index)
        return x

def load_graph_as_pyg(graph_path):
    with open(graph_path, 'r', encoding='utf-8') as f:
        graph_data = json.load(f)
    G = json_graph.node_link_graph(graph_data)

    x = []
    for i in range(len(G.nodes)):
        x.append(G.nodes[i]['feature'])
    x = torch.tensor(x, dtype=torch.float)

    edge_index = []
    for u, v in G.edges:
        edge_index.append([u, v])
        edge_index.append([v, u])
    edge_index = torch.tensor(edge_index, dtype=torch.long).t().contiguous()

    data = Data(x=x, edge_index=edge_index)
    return data

def save_updated_features(features, output_path):
    np_features = features.detach().cpu().numpy().tolist()
    with open(output_path, 'w', encoding='utf-8') as f:
        json.dump({"gat_updated_features": np_features}, f, ensure_ascii=False, indent=2)

if __name__ == "__main__":
    graph_path = "../outputs/graph.json"
    output_path = "../outputs/gat_updated_embeddings.json"

    if not os.path.exists("../outputs"):
        os.makedirs("../outputs")

    data = load_graph_as_pyg(graph_path)

    model = GAT(in_channels=data.num_node_features, hidden_channels=32, out_channels=16, heads=4)
    model.eval()

    with torch.no_grad():
        updated_features = model(data.x, data.edge_index)
        save_updated_features(updated_features, output_path)

    print(f"GAT updated node features saved to: {output_path}")
