# Supplementary material for: Sentiment analysis of classical Chinese literature: An unsupervised deep learning model with BERT and graph attention networks
Source: PLoS One. 2025 Sep 23;20(9):e0330919. doi: 10.1371/journal.pone.0330919 (PMC12456827; doi:10.1371/journal.pone.0330919)
Supplement: S2 Module-Wise Code Files — (ZIP) [file pone.0330919.s002.zip › S2 Module-Wise Code Files/gat_pipeline.py]

import torch
import torch.nn.functional as F
from gat_module import GATLayer

class GATPipeline(torch.nn.Module):
    def __init__(self, in_features, hidden_features, out_features, num_heads=4, dropout=0.3):
        super(GATPipeline, self).__init__()
        self.gat1 = GATLayer(in_features, hidden_features, num_heads, dropout)
        self.gat2 = GATLayer(hidden_features * num_heads, out_features, 1, dropout)

    def forward(self, x, edge_index):
        x = self.gat1(x, edge_index)
        x = F.elu(x)
        x = self.gat2(x, edge_index)
        return x
