# Supplementary material for: Sentiment analysis of classical Chinese literature: An unsupervised deep learning model with BERT and graph attention networks
Source: PLoS One. 2025 Sep 23;20(9):e0330919. doi: 10.1371/journal.pone.0330919 (PMC12456827; doi:10.1371/journal.pone.0330919)
Supplement: S2 Module-Wise Code Files — (ZIP) [file pone.0330919.s002.zip › S2 Module-Wise Code Files/helpers.py]

import numpy as np
from sklearn.metrics.pairwise import cosine_similarity

def compute_cosine_similarity(embeddings):
    return cosine_similarity(embeddings)

def normalize_scores(scores):
    scores = np.array(scores)
    return (scores - scores.min()) / (scores.max() - scores.min() + 1e-8)
