# Supplementary material for: Sentiment analysis of classical Chinese literature: An unsupervised deep learning model with BERT and graph attention networks
Source: PLoS One. 2025 Sep 23;20(9):e0330919. doi: 10.1371/journal.pone.0330919 (PMC12456827; doi:10.1371/journal.pone.0330919)
Supplement: S2 Module-Wise Code Files — (ZIP) [file pone.0330919.s002.zip › S2 Module-Wise Code Files/metrics.py]

from sklearn.metrics import accuracy_score, precision_score, recall_score, f1_score

def evaluate_model(y_true, y_pred):
    return {
        "Accuracy": accuracy_score(y_true, y_pred),
        "Precision": precision_score(y_true, y_pred, average='macro'),
        "Recall": recall_score(y_true, y_pred, average='macro'),
        "F1-score": f1_score(y_true, y_pred, average='macro')
    }
