# Supplementary material for: Sentiment analysis of classical Chinese literature: An unsupervised deep learning model with BERT and graph attention networks
Source: PLoS One. 2025 Sep 23;20(9):e0330919. doi: 10.1371/journal.pone.0330919 (PMC12456827; doi:10.1371/journal.pone.0330919)
Supplement: S2 Module-Wise Code Files — (ZIP) [file pone.0330919.s002.zip › S2 Module-Wise Code Files/preprocess.py]

import os
import json
from transformers import BertTokenizer
from typing import List
import jieba

# Load BERT tokenizer for Chinese
tokenizer = BertTokenizer.from_pretrained('bert-base-chinese')

# Sample stopword list (extend as needed)
STOPWORDS = set(['的', '了', '和', '是', '在', '我', '有', '也', '不'])

MAX_SEQ_LENGTH = 64  # Define max sequence length for padding/truncation

def load_sample_data(file_path: str) -> List[str]:
    """Load raw Chinese texts from a file."""
    with open(file_path, 'r', encoding='utf-8') as f:
        return [line.strip() for line in f if line.strip()]

def remove_stopwords(tokens: List[str]) -> List[str]:
    """Remove stopwords from token list."""
    return [t for t in tokens if t not in STOPWORDS]

def preprocess_texts(texts: List[str]) -> dict:
    """Preprocess and tokenize list of Chinese texts."""
    processed = []
    for text in texts:
        # Use jieba for segmentation
        words = list(jieba.cut(text))
        words = remove_stopwords(words)
        # Convert words to BERT tokens
        bert_tokens = tokenizer.tokenize(" ".join(words))
        # Add [CLS] and [SEP]
        bert_tokens = ['[CLS]'] + bert_tokens + ['[SEP]']
        # Convert to token IDs
        token_ids = tokenizer.convert_tokens_to_ids(bert_tokens)
        # Pad or truncate
        token_ids = token_ids[:MAX_SEQ_LENGTH]
        token_ids += [tokenizer.pad_token_id] * (MAX_SEQ_LENGTH - len(token_ids))
        processed.append(token_ids)
    return {"inputs": processed}

if __name__ == "__main__":
    input_file = "../data/sample_texts.txt"
    output_file = "../outputs/tokenized_inputs.json"

    if not os.path.exists("../outputs"):
        os.makedirs("../outputs")

    raw_texts = load_sample_data(input_file)
    processed_data = preprocess_texts(raw_texts)

    with open(output_file, 'w', encoding='utf-8') as f:
        json.dump(processed_data, f, ensure_ascii=False, indent=2)

    print(f"Tokenized inputs saved to: {output_file}")
