# Supplementary material for: Sentiment analysis of classical Chinese literature: An unsupervised deep learning model with BERT and graph attention networks
Source: PLoS One. 2025 Sep 23;20(9):e0330919. doi: 10.1371/journal.pone.0330919 (PMC12456827; doi:10.1371/journal.pone.0330919)
Supplement: S2 Module-Wise Code Files — (ZIP) [file pone.0330919.s002.zip › S2 Module-Wise Code Files/Read Me.txt]

| Filename                       | Description                                                      |
| ------------------------------ | ---------------------------------------------------------------- |
| run_pipeline.py`              | Main script that runs entire model                          |
| preprocess.py`                | Handles text preprocessing (tokenization, cleaning, padding)     |
| bert_encoder.py`              | Extracts BERT-base-Chinese contextualized embeddings             |
| enrich_embeddings.py`         | Adds sentiment scores using NTUSD lexicon                        |
| build_graph.py`               | Builds word graph with co-occurrence and cosine similarity edges |
| gat_module.py`                | Defines the Graph Attention Network (GAT) layer                  |
| gat_pipeline.py`              | Applies GAT to graph structure for node updates                  |
| clustering_and_evaluation.py` | Performs K-means clustering and computes metrics                 |
| metrics.py`                   | Computes macro-averaged accuracy, precision, recall, F1-score    |
| helpers.py`                   | Utility functions for saving/loading data, etc.                  |
