# Supplementary material for: Sentiment analysis of classical Chinese literature: An unsupervised deep learning model with BERT and graph attention networks
Source: PLoS One. 2025 Sep 23;20(9):e0330919. doi: 10.1371/journal.pone.0330919 (PMC12456827; doi:10.1371/journal.pone.0330919)
Supplement: S2 Module-Wise Code Files — (ZIP) [file pone.0330919.s002.zip › S2 Module-Wise Code Files/run_pipeline.py]

import os
import json
import numpy as np
from preprocess import preprocess_texts
from bert_encoder import get_bert_embeddings
from enrich_embeddings import enrich_with_sentiment
from build_graph import build_graph
from gat_module import GATLayer
from clustering_and_evaluation import perform_clustering_and_evaluate
from utils.helpers import save_json
import torch

# Step 1: Preprocessing
texts = [
    "明月几时有，把酒问青天。",
    "这个电影太令人失望了。",
    "这个产品的质量非常好。"
]
tokenized_texts = preprocess_texts(texts)
save_json("outputs/tokenized_samples.json", tokenized_texts)

# Step 2: BERT Embeddings
bert_embeddings = get_bert_embeddings(tokenized_texts)
np.save("outputs/bert_embeddings.npy", bert_embeddings)

# Step 3: Sentiment Enrichment
enriched_embeddings = enrich_with_sentiment(tokenized_texts, bert_embeddings)
np.save("outputs/enriched_embeddings.npy", enriched_embeddings.tolist())

# Step 4: Graph Construction
G, node_features = build_graph(tokenized_texts, enriched_embeddings)

# Step 5: GAT Processing
gat = GATLayer(in_features=node_features.shape[1], out_features=64, dropout=0.3, alpha=0.2)
gat.eval()
with torch.no_grad():
    gat_output = gat(G, torch.tensor(node_features, dtype=torch.float))
np.save("outputs/gat_embeddings.npy", gat_output.numpy())

# Step 6: Clustering and Evaluation
true_labels = ["positive", "negative", "positive"]
results = perform_clustering_and_evaluate(gat_output.numpy(), true_labels)

# Save clustering results
save_json("outputs/cluster_labels.json", results['cluster_labels'])
save_json("outputs/centroids.json", results['centroids'])
save_json("outputs/performance_metrics.json", results['metrics'])

print("Pipeline execution complete. All outputs saved to /outputs.")
