# Supplementary material for: Sentiment analysis of classical Chinese literature: An unsupervised deep learning model with BERT and graph attention networks
Source: PLoS One. 2025 Sep 23;20(9):e0330919. doi: 10.1371/journal.pone.0330919 (PMC12456827; doi:10.1371/journal.pone.0330919)
Supplement: S3 LLM Comparison Code — (ZIP) [file pone.0330919.s003.zip]

Archive with 8 entries (8 files):
- S3 LLM Comparison Code/chatgpt_predictions.json
- S3 LLM Comparison Code/chatgpt_zero_shot.py
- S3 LLM Comparison Code/deepseek_predictions.json
- S3 LLM Comparison Code/deepseek_zero_shot.py
- S3 LLM Comparison Code/llm_evaluation.py
- S3 LLM Comparison Code/translate_dataset.ipynb
- S3 LLM Comparison Code/translated_samples.json
- S3 LLM Comparison Code/true_labels.json
