# Supplementary material for: Sentiment analysis of classical Chinese literature: An unsupervised deep learning model with BERT and graph attention networks
Source: PLoS One. 2025 Sep 23;20(9):e0330919. doi: 10.1371/journal.pone.0330919 (PMC12456827; doi:10.1371/journal.pone.0330919)
Supplement: S3 LLM Comparison Code — (ZIP) [file pone.0330919.s003.zip › S3 LLM Comparison Code/chatgpt_zero_shot.py]

import openai
import json

# Set your OpenAI API key here
openai.api_key = "YOUR_OPENAI_API_KEY"

def classify_sentiment_with_chatgpt(text):
    prompt = f"Classify the sentiment of the following Chinese literary text as Positive, Negative, or Neutral: {text}"
    response = openai.ChatCompletion.create(
        model="gpt-4o",
        messages=[{"role": "user", "content": prompt}],
        temperature=0.0
    )
    result = response.choices[0].message['content'].strip()
    return result

def main():
    with open("translated_samples.json", "r", encoding="utf-8") as f:
        samples = json.load(f)

    predictions = []
    for entry in samples:
        prediction = classify_sentiment_with_chatgpt(entry["translation"])
        predictions.append({"id": entry["id"], "prediction": prediction})

    with open("chatgpt_zero_shot_predictions.json", "w", encoding="utf-8") as out_f:
        json.dump(predictions, out_f, ensure_ascii=False, indent=2)

if __name__ == "__main__":
    main()
