# Supplementary material for: Sentiment analysis of classical Chinese literature: An unsupervised deep learning model with BERT and graph attention networks
Source: PLoS One. 2025 Sep 23;20(9):e0330919. doi: 10.1371/journal.pone.0330919 (PMC12456827; doi:10.1371/journal.pone.0330919)
Supplement: S3 LLM Comparison Code — (ZIP) [file pone.0330919.s003.zip › S3 LLM Comparison Code/deepseek_zero_shot.py]

import json
import openai
from time import sleep

# Setting DeepSeek API key 
openai.api_key = "DEEPSEEK_API_KEY"
openai.api_base = "https://api.deepseek.com/v1"  

def load_translations(input_path):
    with open(input_path, "r", encoding="utf-8") as f:
        return json.load(f)

def save_predictions(predictions, output_path):
    with open(output_path, "w", encoding="utf-8") as f:
        json.dump(predictions, f, indent=2, ensure_ascii=False)

def classify_sentiment_with_deepseek(text):
    prompt = f"Classify the sentiment of the following Chinese literary text as Positive, Negative, or Neutral:\n\n\"{text}\"\n\nAnswer with only one word (Positive, Negative, or Neutral)."

    try:
        response = openai.ChatCompletion.create(
            model="deepseek-chat",  
            messages=[
                {"role": "user", "content": prompt}
            ],
            temperature=0.0,
            max_tokens=5,
        )
        label = response["choices"][0]["message"]["content"].strip().capitalize()
        return label
    except Exception as e:
        print(f"Error: {e}")
        return "Unknown"

def main():
    input_path = "translated_samples.json"
    output_path = "deepseek_predictions.json"

    translated_samples = load_translations(input_path)
    predictions = {}

    for key, sample in translated_samples.items():
        label = classify_sentiment_with_deepseek(sample)
        predictions[key] = label
        print(f"{key}: {label}")
        sleep(1.2)  

    save_predictions(predictions, output_path)
    print(f"Predictions saved to {output_path}")

if __name__ == "__main__":
    main()
