# Supplementary material for: Sentiment analysis of classical Chinese literature: An unsupervised deep learning model with BERT and graph attention networks
Source: PLoS One. 2025 Sep 23;20(9):e0330919. doi: 10.1371/journal.pone.0330919 (PMC12456827; doi:10.1371/journal.pone.0330919)
Supplement: S3 LLM Comparison Code — (ZIP) [file pone.0330919.s003.zip › S3 LLM Comparison Code/llm_evaluation.py]

import json
from sklearn.metrics import accuracy_score, precision_score, recall_score, f1_score

def load_labels(file_path):
    with open(file_path, 'r', encoding='utf-8') as f:
        return json.load(f)

def evaluate_model(true_labels_file, pred_labels_file):
    true_labels = load_labels(true_labels_file)
    pred_labels = load_labels(pred_labels_file)

    if len(true_labels) != len(pred_labels):
        raise ValueError("Mismatch in number of labels between true and predicted sets.")

    y_true = [true_labels[str(i)] for i in range(len(true_labels))]
    y_pred = [pred_labels[str(i)] for i in range(len(pred_labels))]

    accuracy = accuracy_score(y_true, y_pred)
    precision = precision_score(y_true, y_pred, average='macro', zero_division=0)
    recall = recall_score(y_true, y_pred, average='macro', zero_division=0)
    f1 = f1_score(y_true, y_pred, average='macro', zero_division=0)

    print("Evaluation Metrics (Macro-Averaged):")
    print(f"Accuracy: {accuracy:.4f}")
    print(f"Precision: {precision:.4f}")
    print(f"Recall: {recall:.4f}")
    print(f"F1 Score: {f1:.4f}")

    return {
        "accuracy": accuracy,
        "precision": precision,
        "recall": recall,
        "f1_score": f1
    }

if __name__ == "__main__":
    import argparse
    parser = argparse.ArgumentParser(description="Evaluate LLM Predictions")
    parser.add_argument('--true_labels', type=str, required=True, help="Path to true_labels.json")
    parser.add_argument('--pred_labels', type=str, required=True, help="Path to predictions.json")
    args = parser.parse_args()

    evaluate_model(args.true_labels, args.pred_labels)
