# Supplementary material for: Sentiment analysis of classical Chinese literature: An unsupervised deep learning model with BERT and graph attention networks
Source: PLoS One. 2025 Sep 23;20(9):e0330919. doi: 10.1371/journal.pone.0330919 (PMC12456827; doi:10.1371/journal.pone.0330919)
Supplement: S3 LLM Comparison Code — (ZIP) [file pone.0330919.s003.zip › S3 LLM Comparison Code/translate_dataset.ipynb]

# %% [markdown]
# Translate Classical Chinese Literature to English
This notebook reads classical Chinese text from an Excel file, translates the first 20 samples using Google Translate, and stores the output in a structured JSON format.

# %% [code]
# Install required packages
!pip install googletrans==4.0.0-rc1 openpyxl

# %% [code]
import pandas as pd
import json
from googletrans import Translator

# Load Excel file
file_path = 'for-chatgpt-deepseek.xlsx'
df = pd.read_excel(file_path)
df = df.dropna()

# Preview
df.head()

# %% [code]
# Translate the first 20 rows
translator = Translator()
translated_data = []

for i, row in df.head(20).iterrows():
    original_text = row[0]  # Assuming text is in the first column
    try:
        translation = translator.translate(original_text, src='zh-cn', dest='en').text
    except Exception as e:
        translation = "[Translation failed]"

    translated_data.append({
        "id": i + 1,
        "original": original_text,
        "translated": translation
    })

# Save to JSON
with open("translated_samples.json", "w", encoding="utf-8") as f:
    json.dump(translated_data, f, ensure_ascii=False, indent=4)
