# Supplementary material for: Sentiment analysis of classical Chinese literature: An unsupervised deep learning model with BERT and graph attention networks
Source: PLoS One. 2025 Sep 23;20(9):e0330919. doi: 10.1371/journal.pone.0330919 (PMC12456827; doi:10.1371/journal.pone.0330919)
Supplement: S3 LLM Comparison Code — (ZIP) [file pone.0330919.s003.zip › S3 LLM Comparison Code/translated_samples.json]

[
  {
    "id": 1,
    "original": "江楓揺落市煙青石壁方嚴水靣平",
    "translated": "River maples fall, market smoke is green, the stone wall is steep and the water surface is calm"
  },
  {
    "id": 2,
    "original": "我喜歡這個城市的風景，但交通擁堵。",
    "translated": "I like the scenery of this city, but the traffic is congested."
  }

]
