# Supplementary material for: Sentiment analysis of classical Chinese literature: An unsupervised deep learning model with BERT and graph attention networks
Source: PLoS One. 2025 Sep 23;20(9):e0330919. doi: 10.1371/journal.pone.0330919 (PMC12456827; doi:10.1371/journal.pone.0330919)
Supplement: S3 LLM Comparison Code — (ZIP) [file pone.0330919.s003.zip › S3 LLM Comparison Code/true_labels.json]

[
  {
    "id": 1,
    "label": "Neutral"
  },
  {
    "id": 2,
    "label": "Neutral"
  }
]
