# Supplementary material for: Sentiment analysis of classical Chinese literature: An unsupervised deep learning model with BERT and graph attention networks
Source: PLoS One. 2025 Sep 23;20(9):e0330919. doi: 10.1371/journal.pone.0330919 (PMC12456827; doi:10.1371/journal.pone.0330919)
Supplement: S4 Model Output-JSON Files — (ZIP) [file pone.0330919.s004.zip › S4 Model Output-JSON Files/enriched_embeddings.json]

[
  [
    0.12,
    0.85
  ],
  [
    0.45,
    0.33
  ],
  [
    0.67,
    0.29
  ]
]
