# Supplementary material for: Sentiment analysis of classical Chinese literature: An unsupervised deep learning model with BERT and graph attention networks
Source: PLoS One. 2025 Sep 23;20(9):e0330919. doi: 10.1371/journal.pone.0330919 (PMC12456827; doi:10.1371/journal.pone.0330919)
Supplement: S4 Model Output-JSON Files — (ZIP) [file pone.0330919.s004.zip › S4 Model Output-JSON Files/performance_metrics.json]

{
  "Accuracy": 0.95,
  "Precision": 0.94,
  "Recall": 0.96,
  "F1-score": 0.95
}
