# Supplementary material for: Sentiment analysis of classical Chinese literature: An unsupervised deep learning model with BERT and graph attention networks
Source: PLoS One. 2025 Sep 23;20(9):e0330919. doi: 10.1371/journal.pone.0330919 (PMC12456827; doi:10.1371/journal.pone.0330919)
Supplement: S5 True Labels Reference File — (ZIP) [file pone.0330919.s005.zip]

Archive with 1 entries (1 files):
- S5 True Labels Reference File/true_labels_proposed_model.json
