# Supplementary material for: Sentiment analysis of classical Chinese literature: An unsupervised deep learning model with BERT and graph attention networks
Source: PLoS One. 2025 Sep 23;20(9):e0330919. doi: 10.1371/journal.pone.0330919 (PMC12456827; doi:10.1371/journal.pone.0330919)
Supplement: S6 LLM Prediction Outputs — (ZIP) [file pone.0330919.s006.zip]

Archive with 2 entries (2 files):
- S6 LLM Prediction Outputs/chatgpt_predictions.json
- S6 LLM Prediction Outputs/deepseek_predictions.json
