# Supplementary material for: Sentiment analysis of classical Chinese literature: An unsupervised deep learning model with BERT and graph attention networks
Source: PLoS One. 2025 Sep 23;20(9):e0330919. doi: 10.1371/journal.pone.0330919 (PMC12456827; doi:10.1371/journal.pone.0330919)
Supplement: S6 LLM Prediction Outputs — (ZIP) [file pone.0330919.s006.zip › S6 LLM Prediction Outputs/deepseek_predictions.json]

[
  {
    "id": 1,
    "label": "Positive"
  },
  {
    "id": 2,
    "label": "Neutral"
  },
  {
    "id": 3,
    "label": "Neutral"
  },
{
    "id": 4,
    "label": "Positive"
  },
{
    "id": 5,
    "label": "Negative"
  },
{
    "id": 6,
    "label": "Neutral"
  },
{
    "id": 7,
    "label": "Positive"
  },
{
    "id": 8,
    "label": "Negative"
  },
{
    "id": 9,
    "label": "Negative"
  },
{
    "id": 10,
    "label": "Positive"
  }
]
